# Supplementary material for: Tuning Photochemical and Photophysical Properties of P(V) Phthalocyanines
Source: Molecules. 2023 Jan 21;28(3):1094. doi: 10.3390/molecules28031094 (PMC9920145; doi:10.3390/molecules28031094)
Supplement: Supplementary file 1 [file molecules-28-01094-s001.zip]

Archive with 1 entries (1 files):
- molecules-2111980-supplementary.pdf
